# Supplementary material for: A comparative plastome approach enhances the assessment of genetic variation in the Melilotus genus
Source: BMC Genomics. 2024 Jun 3;25:556. doi: 10.1186/s12864-024-10476-y (PMC11149310; doi:10.1186/s12864-024-10476-y)
Supplement: Supplementary file 2 — Supplementary Material 2 [file 12864_2024_10476_MOESM2_ESM.xlsx]

## Sheet: Sheet1
Table S1 Summary of produced data
The species were generated by the Illumina HiSeq 2500
Sample	SRA accession	Reads Number	Base	Q20	Q30	GC
M. altissimus	SRR16970466	60115628	9004463426	97.1	92.24	36.26
M. dentatus	SRR16970465	57863622	8665992592	96.26	90.46	35.94
M. elegans	SRR16970458	54054926	8096969622	96.61	91.08	36.16
M. hirsutus	SRR16970457	55775392	8354985028	96.54	90.92	35.92
M. indicus	SRR16970456	59850982	8964602586	96.72	91.3	36.19
M. infestus	SRR16970455	51429350	7703080332	96.69	91.42	35.75
M. italicus	SRR16970454	52437304	7854525062	96.07	90.07	37.03
M. officinalis	SRR15697525	56191266	8415679212	96.58	91.11	35.81
M. polonicus	SRR16970453	51953744	7779975992	96.48	91	35.88
M. segetalis	SRR16970452	58250592	8725450074	96.62	91.18	37.21
M. siculus	SRR16970451	57660426	8637455804	96.76	91.34	35.41
M. speciosus	SRR16970464	65888074	9868511138	96.45	90.86	35.88
M. spicatus	SRR16970463	49369828	7394750940	96.47	90.97	35.58
M. suaveolens	SRR16970462	53103500	7954669510	96.27	90.37	36.02
M. sulcatus	SRR16970461	43277158	6483387838	96.79	91.28	34.79
M. tauricus	SRR16970460	43491406	6514121580	96.46	90.82	35.93
M. wolgicus	SRR16970459	52900814	7923936504	96.56	90.96	35.9
M. albus	SRR15697600	37376066	5596003864	96.75	91.5	36.09
The species were generated by BGISEQ-500
Sample	run accession	Reads Number	Base	Q20	Q30	GC
M. altissimus	Mel1	118194620	17729193000	99.21	97.61	35.76
M. dentatus	Mel2	112323962	16848594300	99.17	97.48	35.35
M. elegans	Mel3	373047440	55957116000	99.22	97.29	35.79
M. hirsutus	Mel4	148587130	22288069500	97.75	93.4	36.23
M. indicus	Mel5	93834108	14075116200	99.03	97.09	35.96
M. infestus	Mel6	116728418	17509262700	99.14	97.43	34.34
M. italicus	Mel7	110029546	16504431900	99.13	97.37	36.3
M. officinalis	Mel8	366762698	55014404700	99.12	96.92	35.52
M. polonicus	Mel9	114851932	17227789800	99.09	97.23	35.57
M. segetalis	Mel10	376334246	56450136900	99.36	97.82	35.44
M. siculus	Mel11	118651826	17797773900	99.03	97.06	35.45
M. speciosus	Mel12	385620328	57843049200	99.3	97.58	35.06
M. spicatus	Mel13	115131570	17269735500	98.76	96.66	34.95
M. suaveolens	Mel14	117138066	17570709900	97.73	93.36	36.04
M. sulcatus	Mel15	379351618	56902742700	99.1	97.2	34.09
M. tauricus	Mel16	389011630	58351744500	99.28	97.57	34.98
M. wolgicus	Mel17	154585428	23187814200	97.56	92.95	35.89
M. albus	Mel18	169993312	25183700124	96.53	92.07	36.01
