# Supplementary material for: A comparative plastome approach enhances the assessment of genetic variation in the Melilotus genus
Source: BMC Genomics. 2024 Jun 3;25:556. doi: 10.1186/s12864-024-10476-y (PMC11149310; doi:10.1186/s12864-024-10476-y)
Supplement: Supplementary file 3 — Supplementary Material 3 [file 12864_2024_10476_MOESM3_ESM.xlsx]

Table S2 Annotation of SNPs and InDels
Location	Genes	Chr	Pos	Ref	Alt
ncRNA_intronic	trnK-UUU	tig01	1893	-	TTTATATA
ncRNA_intronic	trnK-UUU	tig01	3890	-	TCAAA
upstream;downstream	ndhJ,ndhK;ndhC,trnV-UAC	tig01	10557	GAGAC	-
ncRNA_exonic	trnF-GAA	tig01	12497	-	ACCATTCTTGACGC
upstream	trnF-GAA,trnL-UAA	tig01	12953	-	T
upstream	trnF-GAA,trnL-UAA	tig01	12989	-	TGTT
upstream	rps4,trnL-UAA,trnT-UGU	tig01	13734	ATTTGATAAATT	-
upstream	rps4,trnL-UAA,trnT-UGU	tig01	13925	ATGTTA	-
upstream;downstream	ycf3;rps4,trnS-GGA	tig01	15136	TATT	-
intronic	ycf3	tig01	15931	TTATAG	-
intronic	ycf3	tig01	17336	-	A
intronic	ycf3	tig01	17353	-	AAGAATTGAC
upstream;downstream	trnG-GCC,trnS-UGA;psaB,psbZ,rps14,trnfM-CAU	tig01	23776	AATTAA	-
ncRNA_exonic	trnS-UGA	tig01	24728	GAAA	-
exonic	psbD	tig01	27381	TTTACC	-
downstream	trnT-GGU	tig01	28513	A	-
upstream;downstream	psbM;petN,trnD-GUC,trnE-UUC,trnY-GUA	tig01	30284	-	AATCC
upstream	trnC-GCA	tig01	32359	AG	-
exonic	rpoC2	tig01	43725	-	AAATTAT
upstream;downstream	atpH;atpI	tig01	45992	ATTAGAA	-
upstream;downstream	atpH;atpI	tig01	46154	AAATAAAAATATATAA	-
upstream;downstream	atpH;atpI	tig01	46389	-	TCC
upstream	atpF,atpH	tig01	46730	CG	-
intronic	atpF	tig01	48194	-	C
downstream	atpA,trnG-UCC,trnR-UCU	tig01	50580	TA	-
upstream;downstream	trnR-UCU;atpA,trnG-UCC	tig01	50826	TTTCACGAAAA	-
upstream;downstream	trnR-UCU;atpA,trnG-UCC	tig01	50855	A	-
upstream;downstream	trnG-UCC,trnS-GCU;psbI,psbK	tig01	52201	-	TAAT
downstream	trnQ-UUG	tig01	54590	AGTTAGAAC	-
upstream;downstream	ycf4;accD,psaI	tig01	57950	ATTATATAAGCCTTAATAAGATAAG	-
exonic	cemA	tig01	59232	GAA	-
upstream;downstream	rps12;petA	tig01	60967	T	-
upstream;downstream	rps12;petA	tig01	61234	GTAAAGT	-
upstream;downstream	rpl20;rps12,rps18	tig01	62748	AATGA	-
exonic	rpl20	tig01	63097	ATAAT	-
downstream	rpl20,rpl33,rps18	tig01	63203	-	ATCAAA
upstream;downstream	rps18;psaJ,rpl20,rpl33	tig01	63975	G	-
upstream;downstream	rpl33,rps18;psaJ	tig01	64408	ATATTG	-
upstream;downstream	rpl33,rps18,trnP-UGG;psaJ	tig01	64636	ATTTAATC	-
upstream;downstream	psaJ,rpl33,rps18,trnP-UGG,trnW-CCA;petG	tig01	64901	T	-
upstream;downstream	petG,petL,psbE,psbF,psbL;trnW-CCA	tig01	66598	TAAGTA	-
upstream;downstream	psbJ;clpP,psbE,psbF,psbL	tig01	67639	AAGA	-
upstream;downstream	psbJ;clpP,psbE,psbF,psbL	tig01	67664	TC	-
intronic	clpP	tig01	68691	-	ATAATATT
intronic	clpP	tig01	68696	-	AC
intronic	clpP	tig01	68783	ATGAAGTT	-
intronic	clpP	tig01	71564	AAG	-
intronic	petB	tig01	75516	-	TCATTGAATAAG
intronic	petB	tig01	75678	ATAGT	-
intronic	petD	tig01	77045	AGTAATA	-
upstream;downstream	rpoA,rps11;rpl36,rps8	tig01	79916	ATAAT	-
upstream;downstream	rpoA,rps11;rpl36,rps8	tig01	79964	TCGAA	-
upstream;downstream	rps8;rpl14,rpl16	tig01	81505	ATAT	-
upstream;downstream	rps8;rpl14,rpl16	tig01	81623	ATATTT	-
intronic	rpl16	tig01	83379	-	T
upstream;downstream	rpl16;rps3	tig01	83892	AAATT	-
exonic	rps3	tig01	83988	AGTC	-
exonic	rps3	tig01	84496	GTA	-
intronic	rpl2	tig01	86672	TG	-
upstream;downstream	rpl2,rpl23,trnL-CAA;ycf2	tig01	87676	-	CCTAT
upstream;downstream	rpl2,rpl23;trnL-CAA,ycf2	tig01	88148	-	TCTTAAAAG
upstream;downstream	rpl23;trnL-CAA,ycf2	tig01	88271	TATCTA	-
exonic	ycf2	tig01	93418	TCTTCTTCT	-
exonic	ycf2	tig01	93537	AACAATCAACCTATT	-
intronic	ndhB	tig01	95711	CC	-
intronic	ndhB	tig01	95715	-	TG
upstream	rps7,trnV-GAC	tig01	98531	GAAAG	-
upstream	rps7,rrn16,trnV-GAC	tig01	98594	TGAAAAGATATCTATCTATA	-
ncRNA_intronic	trnA-UGC	tig01	103018	TCTCA	-
upstream;downstream	rrn5,trnR-ACG;rrn23,rrn4.5,trnN-GUU	tig01	106656	-	TTGAA
upstream;downstream	rrn5,trnR-ACG;rrn23,rrn4.5,trnN-GUU	tig01	106662	ATTCA	-
upstream;downstream	ycf1;rrn5,trnN-GUU,trnR-ACG	tig01	107581	CTA	-
upstream;downstream	trnN-GUU,ycf1;trnR-ACG	tig01	108196	-	CTATTAT
upstream	trnN-GUU,ycf1	tig01	108251	ATGC	-
exonic	ycf1	tig01	109772	AATC	-
exonic	ycf1	tig01	110290	-	CTAA
exonic	ycf1	tig01	111314	-	AGATTG
exonic	ycf1	tig01	112659	-	GATAAAATT
upstream;downstream	ndhH,rps15;ycf1	tig01	113636	C	-
upstream;downstream	ndhH,rps15;ycf1	tig01	113690	CACA	-
upstream;downstream	ndhG;ndhA,ndhI	tig01	118628	AAAAAATGAAAATAAAT	-
upstream;downstream	ndhD,psaC;ndhE,ndhG	tig01	120042	ATTA	-
downstream	ccsA,ndhD	tig01	122230	AAAG	-
exonic	ccsA	tig01	122900	TTTTTTC	-
downstream	ndhF	tig01	127271	-	CTTTTTC
