# Supplementary material for: A comparative plastome approach enhances the assessment of genetic variation in the Melilotus genus
Source: BMC Genomics. 2024 Jun 3;25:556. doi: 10.1186/s12864-024-10476-y (PMC11149310; doi:10.1186/s12864-024-10476-y)
Supplement: Supplementary file 4 — Supplementary Material 4 [file 12864_2024_10476_MOESM4_ESM.xlsx]

## Sheet: Sheet1
Additional file 2: This excel file contains all of the additional tables (Table S1, S2 and S3) associated with the manuscript. Each table is in a different sheet. Table numbers and titles are listed below:
Table S1: Summary of produced data.
Table S2: Annotation of SNPs and InDels.
Table S3: SNP and InDel number of PCGs.

## Sheet: Table S1
Table S1 Summary of produced data
The species were generated by the Illumina HiSeq 2500
Sample	SRA accession	Reads Number	Base	Q20	Q30	GC
M. altissimus	SRR16970466	60115628	9004463426	97.1	92.24	36.26
M. dentatus	SRR16970465	57863622	8665992592	96.26	90.46	35.94
M. elegans	SRR16970458	54054926	8096969622	96.61	91.08	36.16
M. hirsutus	SRR16970457	55775392	8354985028	96.54	90.92	35.92
M. indicus	SRR16970456	59850982	8964602586	96.72	91.3	36.19
M. infestus	SRR16970455	51429350	7703080332	96.69	91.42	35.75
M. italicus	SRR16970454	52437304	7854525062	96.07	90.07	37.03
M. officinalis	SRR15697525	56191266	8415679212	96.58	91.11	35.81
M. polonicus	SRR16970453	51953744	7779975992	96.48	91	35.88
M. segetalis	SRR16970452	58250592	8725450074	96.62	91.18	37.21
M. siculus	SRR16970451	57660426	8637455804	96.76	91.34	35.41
M. speciosus	SRR16970464	65888074	9868511138	96.45	90.86	35.88
M. spicatus	SRR16970463	49369828	7394750940	96.47	90.97	35.58
M. suaveolens	SRR16970462	53103500	7954669510	96.27	90.37	36.02
M. sulcatus	SRR16970461	43277158	6483387838	96.79	91.28	34.79
M. tauricus	SRR16970460	43491406	6514121580	96.46	90.82	35.93
M. wolgicus	SRR16970459	52900814	7923936504	96.56	90.96	35.9
M. albus	SRR15697600	37376066	5596003864	96.75	91.5	36.09

## Sheet: Table S2
Table S2 Annotation of SNPs and InDels
Location	Genes	Chr	Pos	Ref	Alt
ncRNA_intronic	trnK-UUU	tig01	1893	-	TTTATATA
ncRNA_intronic	trnK-UUU	tig01	3890	-	TCAAA
upstream;downstream	ndhJ,ndhK;ndhC,trnV-UAC	tig01	10557	GAGAC	-
ncRNA_exonic	trnF-GAA	tig01	12497	-	ACCATTCTTGACGC
upstream	trnF-GAA,trnL-UAA	tig01	12953	-	T
upstream	trnF-GAA,trnL-UAA	tig01	12989	-	TGTT
upstream	rps4,trnL-UAA,trnT-UGU	tig01	13734	ATTTGATAAATT	-
upstream	rps4,trnL-UAA,trnT-UGU	tig01	13925	ATGTTA	-
upstream;downstream	ycf3;rps4,trnS-GGA	tig01	15136	TATT	-
intronic	ycf3	tig01	15931	TTATAG	-
intronic	ycf3	tig01	17336	-	A
intronic	ycf3	tig01	17353	-	AAGAATTGAC
upstream;downstream	trnG-GCC,trnS-UGA;psaB,psbZ,rps14,trnfM-CAU	tig01	23776	AATTAA	-
ncRNA_exonic	trnS-UGA	tig01	24728	GAAA	-
exonic	psbD	tig01	27381	TTTACC	-
downstream	trnT-GGU	tig01	28513	A	-
upstream;downstream	psbM;petN,trnD-GUC,trnE-UUC,trnY-GUA	tig01	30284	-	AATCC
upstream	trnC-GCA	tig01	32359	AG	-
exonic	rpoC2	tig01	43725	-	AAATTAT
upstream;downstream	atpH;atpI	tig01	45992	ATTAGAA	-
upstream;downstream	atpH;atpI	tig01	46154	AAATAAAAATATATAA	-
upstream;downstream	atpH;atpI	tig01	46389	-	TCC
upstream	atpF,atpH	tig01	46730	CG	-
intronic	atpF	tig01	48194	-	C
downstream	atpA,trnG-UCC,trnR-UCU	tig01	50580	TA	-
upstream;downstream	trnR-UCU;atpA,trnG-UCC	tig01	50826	TTTCACGAAAA	-
upstream;downstream	trnR-UCU;atpA,trnG-UCC	tig01	50855	A	-
upstream;downstream	trnG-UCC,trnS-GCU;psbI,psbK	tig01	52201	-	TAAT
downstream	trnQ-UUG	tig01	54590	AGTTAGAAC	-
upstream;downstream	ycf4;accD,psaI	tig01	57950	ATTATATAAGCCTTAATAAGATAAG	-
exonic	cemA	tig01	59232	GAA	-
upstream;downstream	rps12;petA	tig01	60967	T	-
upstream;downstream	rps12;petA	tig01	61234	GTAAAGT	-
upstream;downstream	rpl20;rps12,rps18	tig01	62748	AATGA	-
exonic	rpl20	tig01	63097	ATAAT	-
downstream	rpl20,rpl33,rps18	tig01	63203	-	ATCAAA
upstream;downstream	rps18;psaJ,rpl20,rpl33	tig01	63975	G	-
upstream;downstream	rpl33,rps18;psaJ	tig01	64408	ATATTG	-
upstream;downstream	rpl33,rps18,trnP-UGG;psaJ	tig01	64636	ATTTAATC	-
upstream;downstream	psaJ,rpl33,rps18,trnP-UGG,trnW-CCA;petG	tig01	64901	T	-
upstream;downstream	petG,petL,psbE,psbF,psbL;trnW-CCA	tig01	66598	TAAGTA	-
upstream;downstream	psbJ;clpP,psbE,psbF,psbL	tig01	67639	AAGA	-
upstream;downstream	psbJ;clpP,psbE,psbF,psbL	tig01	67664	TC	-
intronic	clpP	tig01	68691	-	ATAATATT
intronic	clpP	tig01	68696	-	AC
intronic	clpP	tig01	68783	ATGAAGTT	-
intronic	clpP	tig01	71564	AAG	-
intronic	petB	tig01	75516	-	TCATTGAATAAG
intronic	petB	tig01	75678	ATAGT	-
intronic	petD	tig01	77045	AGTAATA	-
upstream;downstream	rpoA,rps11;rpl36,rps8	tig01	79916	ATAAT	-
upstream;downstream	rpoA,rps11;rpl36,rps8	tig01	79964	TCGAA	-
upstream;downstream	rps8;rpl14,rpl16	tig01	81505	ATAT	-
upstream;downstream	rps8;rpl14,rpl16	tig01	81623	ATATTT	-
intronic	rpl16	tig01	83379	-	T
upstream;downstream	rpl16;rps3	tig01	83892	AAATT	-
exonic	rps3	tig01	83988	AGTC	-
exonic	rps3	tig01	84496	GTA	-
intronic	rpl2	tig01	86672	TG	-
upstream;downstream	rpl2,rpl23,trnL-CAA;ycf2	tig01	87676	-	CCTAT
upstream;downstream	rpl2,rpl23;trnL-CAA,ycf2	tig01	88148	-	TCTTAAAAG
upstream;downstream	rpl23;trnL-CAA,ycf2	tig01	88271	TATCTA	-
exonic	ycf2	tig01	93418	TCTTCTTCT	-
exonic	ycf2	tig01	93537	AACAATCAACCTATT	-
intronic	ndhB	tig01	95711	CC	-
intronic	ndhB	tig01	95715	-	TG
upstream	rps7,trnV-GAC	tig01	98531	GAAAG	-
upstream	rps7,rrn16,trnV-GAC	tig01	98594	TGAAAAGATATCTATCTATA	-
ncRNA_intronic	trnA-UGC	tig01	103018	TCTCA	-
upstream;downstream	rrn5,trnR-ACG;rrn23,rrn4.5,trnN-GUU	tig01	106656	-	TTGAA
upstream;downstream	rrn5,trnR-ACG;rrn23,rrn4.5,trnN-GUU	tig01	106662	ATTCA	-
upstream;downstream	ycf1;rrn5,trnN-GUU,trnR-ACG	tig01	107581	CTA	-
upstream;downstream	trnN-GUU,ycf1;trnR-ACG	tig01	108196	-	CTATTAT
upstream	trnN-GUU,ycf1	tig01	108251	ATGC	-
exonic	ycf1	tig01	109772	AATC	-
exonic	ycf1	tig01	110290	-	CTAA
exonic	ycf1	tig01	111314	-	AGATTG
exonic	ycf1	tig01	112659	-	GATAAAATT
upstream;downstream	ndhH,rps15;ycf1	tig01	113636	C	-
upstream;downstream	ndhH,rps15;ycf1	tig01	113690	CACA	-
upstream;downstream	ndhG;ndhA,ndhI	tig01	118628	AAAAAATGAAAATAAAT	-
upstream;downstream	ndhD,psaC;ndhE,ndhG	tig01	120042	ATTA	-
downstream	ccsA,ndhD	tig01	122230	AAAG	-
exonic	ccsA	tig01	122900	TTTTTTC	-
downstream	ndhF	tig01	127271	-	CTTTTTC

## Sheet: Table S3
Table S3 SNP and InDel number of PCGs
Gene ID	Length	SNP Number	SNP per Bp	InDel Number
accD	1391	13	0.00934579	0
atpA	1532	4	0.00261097	0
atpB	1487	4	0.00268998	0
atpE	401	4	0.00997506	0
atpF	1240	6	0.00483871	1
atpI	743	3	0.00403769	0
ccsA	971	6	0.0061792	1
cemA	692	2	0.00289017	1
clpP	4017	17	0.00423201	4
matK	1520	4	0.00263158	0
ndhA	2333	8	0.00342906	0
ndhB	2166	9	0.00415512	2
ndhD	1496	1	0.000668449	0
ndhF	2234	10	0.00447628	0
ndhH	1181	2	0.00169348	0
ndhI	500	1	0.002	0
ndhJ	476	1	0.00210084	0
petA	962	4	0.004158	0
petB	1499	4	0.00266845	2
petD	1200	7	0.00583333	1
psaA	2276	5	0.00219684	0
psaB	2204	3	0.00136116	0
psbA	1061	2	0.00188501	0
psbB	1526	5	0.00327654	0
psbC	1421	2	0.00140746	0
psbD	1067	2	0.00187441	1
psbE	251	1	0.00398406	0
psbF	119	1	0.00840336	0
psbL	116	1	0.00862069	0
rbcL	1427	2	0.00140154	0
rpl16	1522	7	0.00459921	1
rpl2	1533	9	0.00587084	1
rpl20	359	2	0.00557103	1
rpl33	200	2	0.01	0
rpoA	1001	5	0.004995	0
rpoB	3212	12	0.00373599	0
rpoC1	2832	15	0.00529661	0
rpoC2	4142	23	0.00555287	1
rps11	440	3	0.00681818	0
rps14	302	2	0.00662252	0
rps15	275	2	0.00727273	0
rps18	521	5	0.00959693	0
rps19	278	2	0.00719424	0
rps2	710	14	0.0197183	0
rps3	650	17	0.0261538	2
rps4	605	2	0.00330579	0
rps7	467	5	0.0107066	0
rps8	404	3	0.00742574	0
ycf1	5273	69	0.0130855	4
ycf2	5588	51	0.0091267	2
ycf3	1895	5	0.00263852	3
ycf4	605	2	0.00330579	0
